# Supplementary material for: Validity of Xiphophorus fish as models for human disease
Source: Dis Model Mech. 2024 Feb 1;17(1):dmm050382. doi: 10.1242/dmm.050382 (PMC10855230; doi:10.1242/dmm.050382)
Supplement: Table S1. Disregulated genes and pathways in Xiphophorus hybrids. [file dmm-17-050382-TableS1.xlsx]

## Sheet: Sheet0
Singaling Pathway Name	Interspecies Hybrid Type	Pathway Enrichment Score [-log(p-value)]	Reference Pathway Genes Coverage %	Human Othologs of Pathway Associated Dysregulated Gene
CREB Signaling in Neurons	X. maculatus-X. hellerii	25.6	0.196	ADCY1,ADCY8,ADCYAP1R1,ADGRB1,ADGRB3,ADGRD2,ADGRG2,ADGRL1,ADORA1,ADRA1A,ADRA2A,ADRA2C,CACNA1A,CACNA1E,CACNA1I,CACNB3,CACNB4,CACNG1,CACNG2,CACNG4,CACNG7,CACNG8,CASR,CHRM3,CNR1,CREB3L3,DRD2,DRD4,DRD5,EGF,FSHR,FZD5,GABBR2,GALR2,GNA14,GNAS,GNB5,GNG3,GNG4,GPR101,GPR12,GPR135,GPR139,GPR142,GPR149,GPR158,GPR173,GPR21,GPR22,GPR37,GPR37L1,GPR39,GPR45,GPR52,GPR61,GPR75,GRIA1,GRIA2,GRIA3,GRID1,GRID2,GRIK2,GR…
Synaptogenesis Signaling Pathway	X. maculatus-X. hellerii	21.4	0.238	ACTR2,ADCY1,ADCY8,ARPC1A,CACNB3,CACNB4,CDH1,CDH10,CDH13,CDH18,CDH24,CDH8,CNTNAP1,CPLX1,CPLX2,CREB3L3,DAB1,DLG4,DNAJC5,EPHA5,EPHA6,EPHB1,EPHB2,GRIA1,GRIA2,GRIA3,GRIN1,GRIN2B,GRIN2C,GRIN2D,GRM1,GRM2,GRM3,GRM4,GRM5,GUCY1A1,GUCY1B1,LRRTM2,MAP1B,MAPT,NAPB,NLGN1,NLGN2,NLGN3,NLGN4X,NRXN1,NRXN2,NRXN3,NSF,NTRK2,PRKAR2B,RAB3A,RASD2,RASGRF1,RELN,SHC2,SNAP25,SNCB,SNCG,STX1A,STX1B,STXBP1,SYN2,SYNGAP1,SYT1,SYT…
G-Protein Coupled Receptor Signaling	X. maculatus-X. hellerii	18.6	0.165	ADCY1,ADCY8,ADCYAP1R1,ADGRB1,ADGRB3,ADGRD2,ADGRG2,ADGRL1,ADORA1,ADRA1A,ADRA2A,ADRA2C,AMOT,ARRB1,CASR,CHRM3,CNR1,CREB3L3,DRD2,DRD4,DRD5,EYA2,FOXG1,FSHR,FZD5,GABBR2,GALR2,GNA14,GNAS,GNB5,GNG3,GNG4,GPR101,GPR12,GPR135,GPR139,GPR142,GPR149,GPR158,GPR173,GPR21,GPR22,GPR37,GPR37L1,GPR39,GPR45,GPR52,GPR61,GPR75,GPRIN1,GRK5,GRM1,GRM2,GRM3,GRM4,GRM5,GUCY1A1,GUCY1B1,HCN2,HCN4,HRH1,HTR1A,HTR1B,HTR1F,HTR2A,H…
Neurovascular Coupling Signaling Pathway	X. maculatus-X. hellerii	18.5	0.254	ADORA1,CACNA1A,CACNA1E,CACNA1I,CACNB3,CACNB4,CACNG1,CACNG2,CACNG4,CACNG7,CACNG8,CHRM3,CTH,GABBR2,GABRA2,GABRA3,GABRA4,GABRA5,GABRB1,GABRB2,GABRG1,GABRG3,GABRP,GAD1,GRIA1,GRIA2,GRIA3,GRIN1,GRIN2B,GRIN2C,GRIN2D,GRM1,GRM5,GUCY1A1,GUCY1A2,GUCY1B1,GUCY2C,KCNJ10,KCNJ11,KCNJ3,KCNJ5,KCNJ6,KCNJ9,KCNMA1,KCNN2,KCNN3,LCAT,MAPT,NOS1,PLA2G12B,PLB1,PLCB1,PNPLA2,PRKAR2B,PRKG1,RYR2,RYR3,SLC1A2,TRPV4
S100 Family Signaling Pathway	X. maculatus-X. hellerii	18.4	0.159	ABCC1,ADCYAP1R1,ADGRB1,ADGRB3,ADGRD2,ADGRG2,ADGRL1,ADORA1,ADRA1A,ADRA2A,ADRA2C,AHNAK,ANXA2,CACNA1A,CACNA1E,CACNA1I,CACNB3,CACNB4,CACNG1,CACNG2,CACNG4,CACNG7,CACNG8,CASR,CD36,CDH1,CHRM3,CNR1,CREB3L3,CYBB,DRD2,DRD4,DRD5,EGF,ESR2,EZR,FSHR,FZD5,GABBR2,GALR2,GPR101,GPR12,GPR135,GPR139,GPR142,GPR149,GPR158,GPR173,GPR21,GPR22,GPR37,GPR37L1,GPR39,GPR45,GPR52,GPR61,GPR75,GRM1,GRM2,GRM3,GRM4,GRM5,HNF1A,HRH…
GABA Receptor Signaling	X. maculatus-X. hellerii	17.2	0.318	ADCY1,ADCY8,CACNA1A,CACNA1E,CACNA1I,CACNB3,CACNB4,CACNG1,CACNG2,CACNG4,CACNG7,CACNG8,GABBR2,GABRA2,GABRA3,GABRA4,GABRA5,GABRB1,GABRB2,GABRG1,GABRG3,GABRP,GAD1,GAD2,GNA14,GNAS,GNB5,GNG3,GNG4,GPR37,GUCY1A1,GUCY1B1,KCNH2,KCNN2,KCNN3,KCNQ3,NSF,SLC32A1,SLC6A1,SLC6A11,SLC6A12,SLC6A13
Serotonin Receptor Signaling	X. maculatus-X. hellerii	15.2	0.177	ADCY1,ADCY8,ADRA1A,ADRA2A,ADRA2C,ARRB1,CACNA1A,CACNA1E,CACNA1I,CACNB3,CACNB4,CACNG1,CACNG2,CACNG4,CACNG7,CACNG8,CDH1,CREB3L3,DDC,FBP1,FGB,FGG,FNBP1,G6PC1,G6PC2,GAP43,GCH1,GNA14,GNAS,GNB5,GNG3,GNG4,GPR37,GUCY1A1,GUCY1B1,HTR1A,HTR1B,HTR2A,HTR3A,HTR4,HTR5A,HTR7,ITGB3,KCNH2,KCNJ3,KCNJ5,KCNJ6,KCNJ9,KCNN2,KCNN3,KCNQ3,LCAT,MAOB,MAPK11,MAPK13,MAPT,PLA2G12B,PLB1,PLCB1,PLD4,PLD5,PNPLA2,PRKAR2B,PRKCG,PRKD1,…
Breast Cancer Regulation by Stathmin1	X. maculatus-X. hellerii	14.8	0.162	ADCYAP1R1,ADGRB1,ADGRB3,ADGRD2,ADGRG2,ADGRL1,ADORA1,ADRA1A,ADRA2A,ADRA2C,ARHGEF4,ARHGEF9,CASR,CHRM3,CNR1,CREB3L3,DRD2,DRD4,DRD5,E2F4,EGF,FSHR,FZD5,GABBR2,GALR2,GNB5,GNG3,GNG4,GPR101,GPR12,GPR135,GPR139,GPR142,GPR149,GPR158,GPR173,GPR21,GPR22,GPR37,GPR37L1,GPR39,GPR45,GPR52,GPR61,GPR75,GRM1,GRM2,GRM3,GRM4,GRM5,HRH1,HTR1A,HTR1B,HTR1F,HTR2A,HTR4,HTR5A,HTR7,MC3R,MC5R,MCHR1,MTNR1A,NMBR,NMUR1,NPBWR2,NP…
Gustation Pathway	X. maculatus-X. hellerii	14.5	0.241	ADCY1,ADCY8,ASIC1,ASIC2,CACNA1A,CACNA1E,CACNA1I,CACNB3,CACNB4,CACNG1,CACNG2,CACNG4,CACNG7,CACNG8,CASR,CD36,CHRM3,GABRA2,GABRA3,GABRA4,GABRA5,GABRB1,GABRB2,GABRG1,GABRG3,GABRP,GCG,GPR37,GUCY1A1,GUCY1B1,HTR1A,KCNH2,KCNJ11,KCNN2,KCNN3,KCNQ3,LIPC,LRRC8E,P2RX2,P2RX3,PANX1,PDE3A,PRKAR2B,SCN1B,SCN2A,SCN3B,SCN8A,SLC2A4,SLC5A1
Endocannabinoid Neuronal Synapse Pathway	X. maculatus-X. hellerii	14.3	0.275	ABHD6,ADCY1,ADCY8,CACNA1A,CACNA1E,CACNA1I,CACNB3,CACNB4,CACNG1,CACNG2,CACNG4,CACNG7,CACNG8,CNR1,DNALI1,FAAH,GNA14,GNB5,GNG3,GNG4,GRIA1,GRIA2,GRIA3,GRIN1,GRIN2B,GRIN2C,GRIN2D,GRM1,GRM5,GUCY1A1,GUCY1B1,KCNJ3,KCNJ5,KCNJ6,KCNJ9,MAPK11,MAPK13,PLCB1,PPP3CA,PRKAR2B,RIMS1
Phagosome Formation	X. maculatus-X. hellerii	14.2	0.151	ACTR2,ADCYAP1R1,ADGRB1,ADGRB3,ADGRD2,ADGRG2,ADGRL1,ADORA1,ADRA1A,ADRA2A,ADRA2C,AP1S1,ARPC1A,CASR,CD36,CFL2,CHRM3,CNR1,DRD2,DRD4,DRD5,ELMO1,ELMO2,FN1,FSHR,FZD5,GABBR2,GALR2,GPR101,GPR12,GPR135,GPR139,GPR142,GPR149,GPR158,GPR173,GPR21,GPR22,GPR37,GPR37L1,GPR39,GPR45,GPR52,GPR61,GPR75,GRM1,GRM2,GRM3,GRM4,GRM5,HRH1,HTR1A,HTR1B,HTR1F,HTR2A,HTR4,HTR5A,HTR7,ITGA2,ITGA6,ITGB3,ITGB4,ITGB6,LCAT,MC3R,MC5R,M…
Amyotrophic Lateral Sclerosis Signaling	X. maculatus-X. hellerii	13.6	0.302	CACNA1A,CACNA1E,CACNB3,CACNB4,CACNG1,CACNG2,CACNG4,CACNG7,CACNG8,CAPN1,CAPN2,CAPN5,CAPN9,CAT,GLUL,GRIA1,GRIA2,GRIA3,GRID1,GRID2,GRIK2,GRIK3,GRIK5,GRIN1,GRIN2B,GRIN2C,GRIN2D,HECW1,NEFH,NEFL,NEFM,NOS1,PPP3CA,PRPH,SLC1A2
SNARE Signaling Pathway	X. maculatus-X. hellerii	13.5	0.279	ADCY1,ADCY8,CACNB3,CACNB4,CPLX1,CPLX2,DNAJC5,GUCY1A1,GUCY1B1,MYH11,MYH9,MYL7,MYO10,NAPB,NSF,PRKAR2B,RAB39A,RAB3A,RIMS1,SNAP25,SNAP91,SNCB,SNCG,STX1A,STX1B,STXBP1,SYN2,SYT1,SYT11,SYT12,SYT2,SYT3,SYT4,SYT6,SYT7,SYT9,UNC13A,VAMP2
Glutamate Receptor Signaling	X. maculatus-X. hellerii	12.4	0.379	DLG4,GLUL,GNB5,GNG3,GNG4,GRIA1,GRIA2,GRIA3,GRID1,GRID2,GRIK2,GRIK3,GRIK5,GRIN1,GRIN2B,GRIN2C,GRIN2D,GRM1,GRM2,GRM3,GRM4,GRM5,SLC17A6,SLC1A2,SLC1A4
Calcium Signaling	X. maculatus-X. hellerii	10.7	0.205	ATP2A1,ATP2B2,ATP2B3,CACNA1A,CACNA1E,CACNA1I,CACNB3,CACNB4,CACNG1,CACNG2,CACNG4,CACNG7,CACNG8,CASQ2,CHRNA2,CHRNA3,CHRNA7,CREB3L3,GRIA1,GRIA2,GRIA3,GRIN1,GRIN2B,GRIN2C,GRIN2D,HTR3A,MYH11,MYH9,MYL7,MYO10,PPP3CA,PRKAR2B,RCAN3,RYR2,RYR3,SLC8A1,SLC8A2,TNNI2,TNNT2,TP63,TRPC1,TRPC4,TRPC5,TRPC7,TRPV6
Synaptic Long Term Depression	X. maculatus-X. hellerii	10.5	0.212	CACNA1A,CACNA1E,CACNA1I,CACNB3,CACNB4,CACNG1,CACNG2,CACNG4,CACNG7,CACNG8,CTH,GAD1,GNA14,GNAS,GRIA1,GRIA2,GRIA3,GRID1,GRID2,GRM1,GRM2,GRM3,GRM4,GRM5,GUCY1A1,GUCY1A2,GUCY1B1,GUCY2C,LCAT,NOS1,PLA2G12B,PLB1,PLCB1,PNPLA2,PPP2CA,PPP2R2C,PRKCG,PRKD1,PRKG1,RASD2,RYR2,RYR3
Dopamine-DARPP32 Feedback in cAMP Signaling	X. maculatus-X. hellerii	10.3	0.215	ADCY1,ADCY8,ATP2A1,CACNA1A,CACNA1E,CACNB3,CACNB4,CACNG1,CACNG2,CACNG4,CACNG7,CACNG8,CREB3L3,DRD2,DRD4,DRD5,GNAS,GRIN1,GRIN2B,GRIN2C,GRIN2D,GUCY1A1,GUCY1A2,GUCY1B1,KCNJ10,KCNJ11,KCNJ3,KCNJ5,KCNJ6,KCNJ9,NOS1,PLCB1,PPP1R1B,PPP2CA,PPP2R2C,PPP3CA,PRKAR2B,PRKCG,PRKD1,PRKG1
Opioid Signaling Pathway	X. maculatus-X. hellerii	10	0.182	ADCY1,ADCY8,ARRB1,CACNA1A,CACNA1E,CACNA1I,CACNB3,CACNB4,CACNG1,CACNG2,CACNG4,CACNG7,CACNG8,CREB3L3,EGR4,GNA14,GNAS,GNB5,GNG3,GNG4,GRIN1,GRIN2B,GRIN2C,GRIN2D,GRK5,GUCY1A1,GUCY1B1,HNF1A,KCNJ3,KCNJ5,KCNJ6,KCNJ9,NOS1,NPBWR2,OPRD1,OPRK1,OPRL1,OPRM1,PDE1C,PLCB1,PPP3CA,PRKAR2B,PRKCG,PRKD1,RASD2,RGS1,RGS7,RYR2,RYR3,TCF4,TH
Cellular Effects of Sildenafil (Viagra)	X. maculatus-X. hellerii	9.46	0.227	ACTB,ACTG1,ACTG2,ADCY1,ADCY8,CACNA1A,CACNA1E,CACNB3,CACNB4,CACNG1,CACNG2,CACNG4,CACNG7,CACNG8,GNAS,GPR37,GUCY1A1,GUCY1A2,GUCY1B1,GUCY2C,KCNH2,KCNN2,KCNN3,KCNQ3,MYH11,MYH9,MYL7,MYO10,PDE1C,PDE3A,PLCB1,PRKAR2B,PRKG1,SLC4A10
Insulin Secretion Signaling Pathway	X. maculatus-X. hellerii	9.01	0.176	ADCY1,ADCY8,AGO1,ASIC1,ASIC2,CACNA1A,CACNA1E,CACNA1I,CACNB3,CACNB4,CACNG1,CACNG2,CACNG4,CACNG7,CACNG8,CCK,CHRM3,CREB3L3,GCG,GCK,GNA14,GNAS,GUCY1A1,GUCY1B1,HNF1A,KCNB1,KCNJ11,MAPK11,MAPK13,NAPB,NEUROD1,NSF,PCSK1,PCSK2,PDX1,PLCB1,PRKAR2B,PRKCG,PRKD1,RYR2,RYR3,SLC2A3,SLC2A4,SLC2A5,SNAP25,STX1A,STX1B,VAMP2
Circadian Rhythm Signaling	X. maculatus-X. hellerii	8.74	0.175	ADCY1,ADCY8,ADCYAP1,ADCYAP1R1,BMAL1,CACNA1A,CACNA1E,CACNA1I,CACNB3,CACNB4,CACNG1,CACNG2,CACNG4,CACNG7,CACNG8,CREB3L3,CTH,GAD1,GNA14,GNAS,GNB5,GNG3,GNG4,GRIA1,GRIA2,GRIA3,GRIN1,GRIN2B,GRIN2C,GRIN2D,GUCY1A1,GUCY1A2,GUCY1B1,GUCY2C,MTNR1A,NOS1,NTRK2,PLCB1,PRKAR2B,PRKCG,PRKD1,PRKG1,RASD2,RYR2,RYR3,TRPC7,VIPR2
Gαi Signaling	X. maculatus-X. hellerii	8.42	0.221	ADCY1,ADCY8,ADORA1,ADRA2A,ADRA2C,CNR1,DRD2,DRD4,GABBR2,GNA14,GNAS,GNB5,GNG3,GNG4,GRM2,GRM3,GRM4,GUCY1A1,GUCY1B1,HTR1A,HTR1B,HTR1F,OPRD1,OPRK1,OPRL1,OPRM1,PRKAR2B,RASD2,RGS7,SHC2,SSTR3
Sertoli Cell-Sertoli Cell Junction Signaling	X. maculatus-X. hellerii	8.32	0.189	A2M,ACTB,ACTG1,ACTG2,ACTN1,CDH1,CLDN10,CLDN14,CLDN15,CLDN20,CLDN3,CLDN4,CLDN6,EPN1,EPN3,GUCY1A1,GUCY1A2,GUCY1B1,ITGA2,ITGA6,ITGB3,ITGB4,ITGB6,MAP3K12,MAP3K15,MAPK11,MAPK13,MYO7A,NOS1,PLS1,PRKAR2B,PRKG1,RASD2,SPTBN1,TUBA1B,TUBA3C/TUBA3D,TUBB2A,TUBB2B,YBX3
Maturity Onset Diabetes of Young (MODY) Signaling	X. maculatus-X. hellerii	8.1	0.278	APOB,CACNA1A,CACNA1E,CACNB3,CACNB4,CACNG1,CACNG2,CACNG4,CACNG7,CACNG8,CEL,FABP2,FOXA2,GCK,HNF1A,HNF1B,HNF4A,KCNJ11,NEUROD1,NKX6-1,ONECUT1,PDX1
cAMP-mediated signaling	X. maculatus-X. hellerii	8.08	0.178	ADCY1,ADCY8,ADORA1,ADRA2A,ADRA2C,AKAP6,CHRM3,CNR1,CREB3L3,DRD2,DRD4,DRD5,FSHR,GABBR2,GNAS,GRM2,GRM3,GRM4,GUCY1A1,GUCY1B1,HTR1A,HTR1B,HTR1F,HTR4,HTR5A,HTR7,MC3R,MC5R,OPRD1,OPRK1,OPRL1,OPRM1,PDE11A,PDE1C,PDE3A,PDE6H,PPP3CA,PRKAR2B,RGS7,SSTR3,VIPR1,VIPR2
Dilated Cardiomyopathy Signaling Pathway	X. maculatus-X. hellerii	7.67	0.207	ACTB,ACTG1,ACTG2,ADCY1,ADCY8,CACNA1A,CACNA1E,CACNA1I,CACNB3,CACNB4,CACNG1,CACNG2,CACNG4,CACNG7,CACNG8,CNN1,DES,GNAS,GUCY1A1,GUCY1B1,MAPK11,MAPK13,MYH11,MYH9,MYL7,MYO10,PDE3A,PRKAR2B,RYR2,TNNI2,TNNT2
Gap Junction Signaling	X. maculatus-X. hellerii	7.27	0.182	ACTB,ACTG1,ACTG2,ADCY1,ADCY8,CTH,DRD2,EGF,GAD1,GJA3,GJA4,GJA8,GJB1,GJD2,GNAS,GRIA1,GRIA2,GRIA3,GRIK2,GRIK3,GUCY1A1,GUCY1A2,GUCY1B1,GUCY2C,HTR2A,PLCB1,PPP3CA,PRKAR2B,PRKCG,PRKD1,PRKG1,RASD2,TUBA1B,TUBA3C/TUBA3D,TUBB2A,TUBB2B
FXR/RXR Activation	X. maculatus-X. hellerii	7.11	0.214	ABCB11,ABCB4,ABCC2,ABCG5,ABCG8,APOB,CETP,CYP27A1,CYP7A1,FBP1,FOXA1,FOXA2,G6PC1,G6PC2,HNF1A,HNF4A,LCAT,LIPC,MLXIPL,MTTP,NR1H4,RARA,RBP4,SLC10A2,SLC22A7,TF,VTN
Nicotine Degradation III	X. maculatus-X. hellerii	6.64	0.288	AOX1,B4GAT1,CYP1A1,CYP2A6 (includes others),CYP2J2,CYP3A4,CYP3A7,CYP4B1,CYP51A1,FMO5,POR,UGT1A9 (includes others),UGT2A1,UGT2A2,UGT2A3,UGT2B10,UGT2B15
GPCR-Mediated Nutrient Sensing in Enteroendocrine Cells	X. maculatus-X. hellerii	6.53	0.212	ADCY1,ADCY8,CACNA1A,CACNA1E,CACNA1I,CACNB3,CACNB4,CACNG1,CACNG2,CACNG4,CACNG7,CACNG8,CASR,CCK,GCG,GNA14,GNAS,GNG3,GNG4,GUCY1A1,GUCY1B1,PLCB1,PRKAR2B,PRKCG,PRKD1
GP6 Signaling Pathway	X. maculatus-X. hellerii	6.46	0.205	COL10A1,COL11A1,COL17A1,COL1A1,COL1A2,COL26A1,COL27A1,COL28A1,COL2A1,COL4A1,COL4A2,COL4A5,COL4A6,COL5A2,COL7A1,COL8A1,COL8A2,FGB,FGG,ITGB3,LAMA5,LAMB1,LAMB2,PRKCG,PRKD1,SCHIP1
Superpathway of Melatonin Degradation	X. maculatus-X. hellerii	6.38	0.265	B4GAT1,CYP1A1,CYP2A6 (includes others),CYP2J2,CYP3A4,CYP3A7,CYP4B1,CYP51A1,MAOB,POR,SULT1C2,SULT1C4,UGT1A9 (includes others),UGT2A1,UGT2A2,UGT2A3,UGT2B10,UGT2B15
Melatonin Degradation I	X. maculatus-X. hellerii	6.19	0.27	B4GAT1,CYP1A1,CYP2A6 (includes others),CYP2J2,CYP3A4,CYP3A7,CYP4B1,CYP51A1,POR,SULT1C2,SULT1C4,UGT1A9 (includes others),UGT2A1,UGT2A2,UGT2A3,UGT2B10,UGT2B15
Neuropathic Pain Signaling In Dorsal Horn Neurons	X. maculatus-X. hellerii	6.04	0.218	GPR37,GRIA1,GRIA2,GRIA3,GRIN1,GRIN2B,GRIN2C,GRIN2D,GRM1,GRM2,GRM3,GRM4,GRM5,KCNH2,KCNN2,KCNN3,KCNQ3,NTRK2,PLCB1,PRKAR2B,PRKCG,PRKD1
Cardiac β-adrenergic Signaling	X. maculatus-X. hellerii	5.82	0.172	ADCY1,ADCY8,AKAP6,ATP2A1,CACNA1A,CACNA1E,CACNB3,CACNB4,CACNG1,CACNG2,CACNG4,CACNG7,CACNG8,GNA14,GNAS,GNB5,GNG3,GNG4,GUCY1A1,GUCY1B1,PDE11A,PDE1C,PDE3A,PDE6H,PPP1R1A,PPP2CA,PPP2R2C,PRKAR2B,RYR2,SLC8A1,SLC8A2
Nicotine Degradation II	X. maculatus-X. hellerii	5.78	0.254	AOX1,B4GAT1,CYP1A1,CYP2A6 (includes others),CYP2J2,CYP3A4,CYP3A7,CYP4B1,CYP51A1,FMO5,POR,UGT1A9 (includes others),UGT2A1,UGT2A2,UGT2A3,UGT2B10,UGT2B15
nNOS Signaling in Neurons	X. maculatus-X. hellerii	5.77	0.298	CAPN1,CAPN2,CAPN5,CAPN9,DLG4,GRIN1,GRIN2B,GRIN2C,GRIN2D,NOS1,NOS1AP,PPP3CA,PRKCG,PRKD1
G Beta Gamma Signaling	X. maculatus-X. hellerii	5.77	0.194	ADCY1,CACNA1A,CACNA1E,CACNA1I,CACNB3,CACNB4,CACNG1,CACNG2,CACNG4,CACNG7,CACNG8,DNM2,GNA14,GNAS,GNB5,GNG3,GNG4,KCNJ3,KCNJ5,KCNJ6,KCNJ9,PRKAR2B,PRKCG,PRKD1,RASD2
Signaling by Rho Family GTPases	X. maculatus-X. hellerii	5.69	0.15	ACTB,ACTG1,ACTG2,ACTR2,ARHGEF4,ARHGEF9,ARPC1A,BAIAP2,CDH1,CDH10,CDH13,CDH18,CDH24,CDH8,CFL2,CIT,CYBB,DES,EZR,FNBP1,GFAP,GNA14,GNAS,GNB5,GNG3,GNG4,ITGA2,ITGA6,ITGB3,ITGB4,ITGB6,MAP3K12,MYL7,PIP4K2C,PKN1,PTK2B,RHOV,RND1,SEPTIN8,WASF3
RHOGDI Signaling	X. maculatus-X. hellerii	5.66	0.159	ACTB,ACTG1,ACTG2,ACTR2,ARHGDIB,ARHGEF4,ARHGEF9,ARPC1A,CDH1,CDH10,CDH13,CDH18,CDH24,CDH8,CFL2,ESR2,EZR,FNBP1,GNA14,GNAS,GNB5,GNG3,GNG4,ITGA2,ITGA6,ITGB3,ITGB4,ITGB6,MYH11,MYH9,MYL7,MYO10,PIP4K2C,RHOV,RND1
Extrinsic Prothrombin Activation Pathway	X. maculatus-X. hellerii	5.46	0.5	F10,F2,F5,F7,FGB,FGG,PROC,SERPINC1
Gαs Signaling	X. maculatus-X. hellerii	5.43	0.19	ADCY1,ADCY8,CHRM3,CNR1,CREB3L3,DRD5,FSHR,GNA14,GNAS,GNB5,GNG3,GNG4,GUCY1A1,GUCY1B1,HTR4,HTR5A,HTR7,MC3R,MC5R,PRKAR2B,RYR2,RYR3,VIPR1,VIPR2
Corticotropin Releasing Hormone Signaling	X. maculatus-X. hellerii	5.42	0.178	ADCY1,ADCY8,CACNA1A,CACNA1E,CACNA1I,CACNB3,CACNB4,CACNG1,CACNG2,CACNG4,CACNG7,CACNG8,CNR1,CREB3L3,CTH,GAD1,GNAS,GUCY1A1,GUCY1A2,GUCY1B1,GUCY2C,MAPK11,MAPK13,NOS1,PRKAR2B,PRKCG,PRKD1
Dopamine Receptor Signaling	X. maculatus-X. hellerii	5.27	0.225	ADCY1,ADCY8,DDC,DRD2,DRD4,DRD5,GCH1,GUCY1A1,GUCY1B1,MAOB,NCS1,PPP1R1B,PPP2CA,PPP2R2C,PRKAR2B,SLC18A3,SLC6A3,TH
White Adipose Tissue Browning Pathway	X. maculatus-X. hellerii	5.22	0.181	ADCY1,ADCY8,CACNA1A,CACNA1E,CACNA1I,CACNB3,CACNB4,CACNG1,CACNG2,CACNG4,CACNG7,CACNG8,CREB3L3,FNDC5,GNAS,GUCY1A1,GUCY1A2,GUCY1B1,KLB,MAPK11,MAPK13,PRKAR2B,PRKG1,RARA,RARB
Oxytocin Signaling Pathway	X. maculatus-X. hellerii	5.1	0.142	ARRB1,ATP2B2,ATP2B3,CACNA1A,CACNA1E,CACNB3,CACNB4,CACNG1,CACNG2,CACNG4,CACNG7,CACNG8,CD36,CREB3L3,CTH,GAD1,GNB5,GNG3,GNG4,GUCY1A1,GUCY1A2,GUCY1B1,GUCY2C,MAPK11,MAPK13,MYH11,MYH9,MYL7,MYO10,OXTR,PLA2G12B,PLCB1,PNPLA2,PPP3CA,PRKAR2B,PRKCG,PRKD1,PRKG1,RASD2,SHC2
CDK5 Signaling	X. maculatus-X. hellerii	5.06	0.191	ADCY1,ADCY8,CACNA1A,CAPN1,CDK5R1,DRD5,GNAS,GUCY1A1,GUCY1B1,ITGA2,ITGA6,LAMA5,LAMB1,MAPK11,MAPK13,MAPT,NTRK2,PPP1R1B,PPP2CA,PPP2R2C,PRKAR2B,RASD2
Pulmonary Fibrosis Idiopathic Signaling Pathway	X. maculatus-X. hellerii	4.98	0.135	ACTB,ACTG1,ACTG2,CDH1,COL10A1,COL11A1,COL17A1,COL1A1,COL1A2,COL26A1,COL27A1,COL28A1,COL2A1,COL4A1,COL4A2,COL4A5,COL4A6,COL5A2,COL7A1,COL8A1,COL8A2,F2,FN1,FOXG1,FZD5,HNF1A,ITGA2,ITGB6,MAPK11,MAPK13,MMP1,MMP11,MMP16,MMP17,MMP19,PDGFA,PLG,PTK2B,RASD2,TCF4,WNT3A,WNT4,WNT7A,WNT9B
Axonal Guidance Signaling	X. maculatus-X. hellerii	4.91	0.12	ACE2,ACTR2,ADAM11,ADAM22,ARPC1A,BAIAP2,BMP10,CFL2,DPYSL2,DPYSL5,EGF,EPHA5,EPHA6,EPHB1,EPHB2,FZD5,GNA14,GNAS,GNB5,GNG3,GNG4,ITGA2,ITGA6,ITGB3,ITGB4,ITGB6,L1CAM,LINGO1,LRRC4C,MEP1A,MET,MMP1,MMP11,MMP16,MMP17,MYL7,NTNG1,NTRK2,NTRK3,PDGFA,PLCB1,PPP3CA,PRKAR2B,PRKCG,PRKD1,RASD2,RND1,ROBO2,SEMA4C,SEMA6B,SLIT1,SRGAP1,SRGAP2,TUBA1B,TUBA3C/TUBA3D,TUBB2A,TUBB2B,WNT3A,WNT4,WNT7A,WNT9B
Coagulation System	X. maculatus-X. hellerii	4.9	0.314	A2M,F10,F2,F5,F7,FGB,FGG,PLG,PROC,SERPINC1,SERPIND1
nNOS Signaling in Skeletal Muscle Cells	X. maculatus-X. hellerii	4.89	0.271	CACNA1A,CACNA1E,CACNA1I,CACNB3,CACNB4,CACNG1,CACNG2,CACNG4,CACNG7,CACNG8,NOS1,RYR2,RYR3
GNRH Signaling	X. maculatus-X. hellerii	4.83	0.157	ADCY1,ADCY8,CACNA1A,CACNA1E,CACNA1I,CACNB3,CACNB4,CACNG1,CACNG2,CACNG4,CACNG7,CACNG8,CREB3L3,GNA14,GNAS,GNB5,GNG3,GNG4,GUCY1A1,GUCY1B1,MAP3K12,MAP3K15,MAPK11,MAPK13,PLCB1,PRKAR2B,PRKCG,PRKD1,PTK2B,RASD2
Catecholamine Biosynthesis	X. maculatus-X. hellerii	4.67	1	DBH,DDC,PNMT,TH
Synaptic Long Term Potentiation	X. maculatus-X. hellerii	4.57	0.174	ADCY1,ADCY8,CREB3L3,GNA14,GRIA1,GRIA2,GRIA3,GRIN1,GRIN2B,GRIN2C,GRIN2D,GRM1,GRM2,GRM3,GRM4,GRM5,PLCB1,PPP1R1A,PPP3CA,PRKAR2B,PRKCG,PRKD1,RASD2
Role Of Osteoclasts In Rheumatoid Arthritis Signaling Pathway	X. maculatus-X. hellerii	4.17	0.129	ADAM11,ADAM22,CDH1,COL10A1,COL11A1,COL17A1,COL1A1,COL1A2,COL26A1,COL27A1,COL28A1,COL2A1,COL4A1,COL4A2,COL4A5,COL4A6,COL5A2,COL7A1,COL8A1,COL8A2,CREB3L3,FNBP1,FOXG1,GSN,ITGB3,MAPK11,MAPK13,MITF,MMP1,MMP11,MMP16,MMP17,MMP19,PPP3CA,PTK2B,RASD2,RHOV,RND1,SHC2,TNFRSF11A
RAR Activation	X. maculatus-X. hellerii	4.17	0.119	ACTB,ADCY1,ADCY8,BCO1,CHAT,COL10A1,COL1A1,COL1A2,CREB3L3,DBX1,DPF1,DRD2,EGF,FNBP1,GATA4,GATA6,GNA14,GRIA1,GUCY1A1,GUCY1B1,HNF1B,HOXB1,HOXB5,LAMB1,MAPK11,MAPK13,MMP1,MMP11,NR2F2,NRIP2,PDE11A,PDE1C,PDE3A,PDE6H,PDX1,PRKAR2B,RARA,RARB,RBP2,RBP4,RDH11,RDH12,RDH16,RET,RHOV,RND1,SDR16C5,SMARCA4,SOX9,TGM2,ZBTB16
Oxytocin In Spinal Neurons Signaling Pathway	X. maculatus-X. hellerii	4.11	0.286	CTH,GAD1,GUCY1A1,GUCY1A2,GUCY1B1,GUCY2C,KCNJ11,NOS1,OXTR,PRKG1
Intrinsic Prothrombin Activation Pathway	X. maculatus-X. hellerii	4.08	0.262	COL10A1,COL1A1,COL1A2,COL2A1,F10,F2,F5,FGB,FGG,PROC,SERPINC1
Netrin Signaling	X. maculatus-X. hellerii	4.08	0.208	CACNA1A,CACNA1E,CACNA1I,CACNB3,CACNB4,CACNG1,CACNG2,CACNG4,CACNG7,CACNG8,PPP3CA,PRKAR2B,PRKG1,RYR2,RYR3
Cardiac Hypertrophy Signaling	X. maculatus-X. hellerii	4.04	0.134	ADCY1,ADCY8,ADRA1A,ADRA2A,ADRA2C,CACNA1A,CACNA1E,CACNB3,CACNB4,CACNG1,CACNG2,CACNG4,CACNG7,CACNG8,FNBP1,GATA4,GNA14,GNAS,GNB5,GNG3,GNG4,GUCY1A1,GUCY1B1,IRS1,MAP3K12,MAP3K15,MAPK11,MAPK13,MYL7,PLCB1,PPP3CA,PRKAR2B,RASD2,RHOV,RND1
NAD biosynthesis II (from tryptophan)	X. maculatus-X. hellerii	3.96	0.462	HAAO,KMO,KYNU,NMNAT2,QPRT,TDO2
Cholesterol Biosynthesis I	X. maculatus-X. hellerii	3.96	0.462	CYP51A1,DHCR24,DHCR7,MSMO1,NSDHL,TM7SF2
Cholesterol Biosynthesis II (via 24,25-dihydrolanosterol)	X. maculatus-X. hellerii	3.96	0.462	CYP51A1,DHCR24,DHCR7,MSMO1,NSDHL,TM7SF2
Cholesterol Biosynthesis III (via Desmosterol)	X. maculatus-X. hellerii	3.96	0.462	CYP51A1,DHCR24,DHCR7,MSMO1,NSDHL,TM7SF2
Role of NFAT in Cardiac Hypertrophy	X. maculatus-X. hellerii	3.9	0.138	ADCY1,ADCY8,CACNA1A,CACNA1E,CACNA1I,CACNB3,CACNB4,CACNG1,CACNG2,CACNG4,CACNG7,CACNG8,GATA4,GNAS,GNB5,GNG3,GNG4,GUCY1A1,GUCY1B1,MAPK11,MAPK13,PLCB1,PPP3CA,PRKAR2B,PRKCG,PRKD1,RASD2,RCAN3,SHC2,SLC8A1,SLC8A2
LPS/IL-1 Mediated Inhibition of RXR Function	X. maculatus-X. hellerii	3.89	0.133	ABCA1,ABCB11,ABCB9,ABCC2,ABCG5,ABCG8,ACSL5,ALDH1L1,ALDH8A1,CAT,CES2,CETP,CHST1,CYP2A6 (includes others),CYP2J2,CYP3A4,CYP3A7,CYP7A1,FABP2,FABP7,FMO5,GSTM4,HS3ST4,HS3ST5,HS3ST6,LIPC,MAOB,NR1H4,RARA,SLC27A1,SLC27A2,SULT1C2,SULT1C4,SULT4A1
Nitric Oxide Signaling in the Cardiovascular System	X. maculatus-X. hellerii	3.78	0.167	ATP2A1,CACNA1A,CACNA1E,CACNB3,CACNB4,CACNG1,CACNG2,CACNG4,CACNG7,CACNG8,GUCY1A1,GUCY1A2,GUCY1B1,GUCY2C,PDE1C,PRKAR2B,PRKCG,PRKD1,PRKG1,RYR2
Bupropion Degradation	X. maculatus-X. hellerii	3.77	0.32	CYP1A1,CYP2A6 (includes others),CYP2J2,CYP3A4,CYP3A7,CYP4B1,CYP51A1,POR
Hepatic Cholestasis	X. maculatus-X. hellerii	3.63	0.141	ABCB11,ABCB4,ABCC1,ABCC2,ABCG5,ABCG8,ADCY1,ADCY8,ATP8B1,CETP,CYP27A1,CYP7A1,GCG,GUCY1A1,GUCY1B1,HNF1A,HNF4A,NR1H4,PRKAR2B,PRKCG,PRKD1,RARA,SLC10A2,SLC22A6,SLC22A7,SLCO1C1,SLCO3A1
AMPK Signaling	X. maculatus-X. hellerii	3.63	0.132	ACTB,ADRA1A,ADRA2A,ADRA2C,AK5,CFTR,CHRNA2,CHRNA3,CHRNA7,CREB3L3,DPF1,FOXG1,GNA14,GNAS,GNB5,GNG3,GNG4,GYS2,HNF4A,IRS1,MAPK11,MAPK13,MLYCD,PFKFB1,PPM1H,PPP2CA,PPP2R2C,PRKAR2B,RAB39A,RAB3A,SLC2A4,SMARCA4
Type II Diabetes Mellitus Signaling	X. maculatus-X. hellerii	3.57	0.15	ACSL5,CACNA1A,CACNA1E,CACNA1I,CACNB3,CACNB4,CACNG1,CACNG2,CACNG4,CACNG7,CACNG8,CD36,ENPP7,GCK,IRS1,KCNJ11,PDX1,PKM,PRKCG,PRKD1,SLC27A1,SLC27A2,SLC2A4
FAK Signaling	X. maculatus-X. hellerii	3.56	0.0961	ACTR2,ADCYAP1R1,ADGRB1,ADGRB3,ADGRD2,ADGRG2,ADGRL1,ADORA1,ADRA1A,ADRA2A,ADRA2C,ARPC1A,BCAR3,CAPN1,CAPN2,CAPN5,CAPN9,CASR,CDH1,CHRM3,CNR1,COL10A1,COL1A1,COL1A2,COL2A1,DRD2,DRD4,DRD5,EGF,FSHR,FZD5,GABBR2,GALR2,GPR101,GPR12,GPR135,GPR139,GPR142,GPR149,GPR158,GPR173,GPR21,GPR22,GPR37,GPR37L1,GPR39,GPR45,GPR52,GPR61,GPR75,GRM1,GRM2,GRM3,GRM4,GRM5,HNF1A,HRH1,HTR1A,HTR1B,HTR1F,HTR2A,HTR4,HTR5A,HTR7,ITGA…
Tryptophan Degradation to 2-amino-3-carboxymuconate Semialdehyde	X. maculatus-X. hellerii	3.55	0.667	HAAO,KMO,KYNU,TDO2
Zymosterol Biosynthesis	X. maculatus-X. hellerii	3.55	0.667	CYP51A1,MSMO1,NSDHL,TM7SF2
Hepatic Fibrosis / Hepatic Stellate Cell Activation	X. maculatus-X. hellerii	3.51	0.139	A2M,COL10A1,COL11A1,COL17A1,COL1A1,COL1A2,COL26A1,COL27A1,COL28A1,COL2A1,COL4A1,COL4A2,COL4A5,COL4A6,COL5A2,COL7A1,COL8A1,COL8A2,EGF,FN1,MET,MMP1,MYH11,MYH9,MYL7,MYO10,PDGFA
Uracil Degradation II (Reductive)	X. maculatus-X. hellerii	3.5	1	DPYD,DPYS,UPB1
Thymine Degradation	X. maculatus-X. hellerii	3.5	1	DPYD,DPYS,UPB1
Thyroid Hormone Metabolism II (via Conjugation and/or Degradation)	X. maculatus-X. hellerii	3.49	0.244	B4GAT1,DIO1,SULT1C2,SULT1C4,UGT1A9 (includes others),UGT2A1,UGT2A2,UGT2A3,UGT2B10,UGT2B15
PXR/RXR Activation	X. maculatus-X. hellerii	3.43	0.2	ABCB11,ABCB9,ABCC2,CES2,CYP2A6 (includes others),CYP3A4,CYP3A7,CYP7A1,FOXA2,G6PC1,HNF4A,PRKAR2B,UGT1A9 (includes others)
α-Adrenergic Signaling	X. maculatus-X. hellerii	3.42	0.165	ADCY1,ADCY8,ADRA1A,ADRA2A,GNA14,GNAS,GNB5,GNG3,GNG4,GUCY1A1,GUCY1B1,GYS2,PRKAR2B,PRKCG,PRKD1,RASD2,SLC8A1,SLC8A2
Huntington's Disease Signaling	X. maculatus-X. hellerii	3.35	0.124	CAPN1,CAPN2,CAPN5,CAPN9,CDK5R1,CPLX2,CREB3L3,DCTN1,DLG4,DNAJC5,DNM2,EGF,GNA14,GNB5,GNG3,GNG4,GRIN2B,GRM1,GRM5,HTT,NAPB,NEUROD1,NSF,PACSIN1,PLCB1,PRKCG,PRKD1,RPH3A,SHC2,SNAP25,STX1A,STX1B,TBP,TGM2,VAMP2
Adrenomedullin signaling pathway	X. maculatus-X. hellerii	3.34	0.136	ADCY1,ADCY8,CTH,GAD1,GNA14,GNAS,GPR37,GUCY1A1,GUCY1A2,GUCY1B1,GUCY2C,KCNH2,KCNN2,KCNN3,KCNQ3,MAPK11,MAPK13,PLCB1,PRKAR2B,PRKG1,PTK2B,RAMP3,RASD2,SHC2,TFAP2A,TFAP2B,TFAP2C
GPCR-Mediated Integration of Enteroendocrine Signaling Exemplified by an L Cell	X. maculatus-X. hellerii	3.33	0.187	ADCY1,ADCY8,ADCYAP1,CCK,GCG,GNA14,GNAS,GUCY1A1,GUCY1B1,NPY2R,PLCB1,PRKAR2B,SSTR5,VIPR1
Neuroinflammation Signaling Pathway	X. maculatus-X. hellerii	3.32	0.12	BACE1,CREB3L3,CYBB,GABBR2,GABRA2,GABRA3,GABRA4,GABRA5,GABRB1,GABRB2,GABRG1,GABRG3,GABRP,GAD1,GAD2,GJB1,GLUL,GRIA1,GRIN1,GRIN2B,GRIN2C,GRIN2D,KCNJ3,KCNJ5,KCNJ6,KCNJ9,MAPK11,MAPK13,MAPT,PLA2G12B,PPP3CA,PRKCG,S100B,SLC1A2,SLC6A1,SLC6A11,SLC6A12,SLC6A13
Germ Cell-Sertoli Cell Junction Signaling	X. maculatus-X. hellerii	3.28	0.141	A2M,ACTB,ACTG1,ACTG2,ACTN1,CDH1,CFL2,EPN1,EPN3,FNBP1,GSN,ITGA2,ITGA6,MAP3K12,MAP3K15,MYO7A,PLS1,RASD2,RHOV,RND1,TUBA1B,TUBA3C/TUBA3D,TUBB2A,TUBB2B
Remodeling of Epithelial Adherens Junctions	X. maculatus-X. hellerii	3.23	0.191	ACTB,ACTG1,ACTG2,ACTN1,ACTR2,ARPC1A,CDH1,DNM2,MET,TUBA1B,TUBA3C/TUBA3D,TUBB2A,TUBB2B
Clathrin-mediated Endocytosis Signaling	X. maculatus-X. hellerii	3.04	0.13	ACTB,ACTG1,ACTG2,ACTR2,AP1S1,AP3B2,APOB,ARPC1A,ARRB1,DNM2,EGF,EPHB2,EPN1,F2,FGF13,FGF14,ITGB3,ITGB4,ITGB6,LDLR,MET,PDGFA,PICALM,PPP3CA,RBP4,SNAP91,TF
Wound Healing Signaling Pathway	X. maculatus-X. hellerii	3	0.123	COL10A1,COL11A1,COL17A1,COL1A1,COL1A2,COL26A1,COL27A1,COL28A1,COL2A1,COL4A1,COL4A2,COL4A5,COL4A6,COL5A2,COL7A1,COL8A1,COL8A2,EGF,F2,FN1,ITGA6,ITGB4,KRT16,KRT17,LAMA5,LAMB1,MMP1,MST1,PDGFA,RASD2,SHC2
Tight Junction Signaling	X. maculatus-X. hellerii	2.96	0.134	ACTB,ACTG1,ACTG2,CLDN10,CLDN14,CLDN15,CLDN20,CLDN3,CLDN4,CLDN6,MYH11,MYH9,MYL7,MYO10,NAPB,NSF,PPP2CA,PPP2R2C,PRKAR2B,SNAP25,STX1A,STX1B,VAMP2,YBX3
Histidine Degradation III	X. maculatus-X. hellerii	2.92	0.5	AMDHD1,FTCD,HAL,UROC1
Gαq Signaling	X. maculatus-X. hellerii	2.92	0.135	ADRA1A,CHRM3,FNBP1,GNA14,GNAS,GNB5,GNG3,GNG4,GRM1,GRM5,GYS2,HRH1,HTR2A,PLCB1,PLD4,PLD5,PPP3CA,PRKCG,PRKD1,PTK2B,RGS7,RHOV,RND1
Semaphorin Neuronal Repulsive Signaling Pathway	X. maculatus-X. hellerii	2.9	0.14	BCAN,CFL2,CSPG5,DPYSL2,DPYSL5,GUCY1A1,GUCY1A2,GUCY1B1,ITGA2,ITGA6,ITGB3,ITGB4,ITGB6,MAPT,MYL7,NCAN,PRKAR2B,PRKG1,RND1,SEMA6B,VCAN
Xenobiotic Metabolism CAR Signaling Pathway	X. maculatus-X. hellerii	2.88	0.13	ABCC1,ABCC2,ALDH1L1,ALDH8A1,CHST1,CYP1A1,CYP3A4,CYP3A7,FMO5,GSTM4,HS3ST4,HS3ST5,HS3ST6,PPP2CA,PPP2R2C,PRKCG,PRKD1,SULT1C2,SULT1C4,SULT4A1,UGT1A9 (includes others),UGT2A1,UGT2B10,UGT2B15,UGT8
Sperm Motility	X. maculatus-X. hellerii	2.86	0.121	CACNA1I,EPHA5,EPHA6,EPHB1,EPHB2,GNA14,GNAS,GNB5,GNG3,GNG4,GUCY1A1,GUCY1A2,GUCY1B1,LCAT,LMTK3,MET,NTRK2,NTRK3,PDE1C,PLA2G12B,PLB1,PLCB1,PNPLA2,PRKAR2B,PRKCG,PRKD1,PRKG1,PTK2B,RET,TNK2,ZAN
Leukocyte Extravasation Signaling	X. maculatus-X. hellerii	2.84	0.13	ACTB,ACTG1,ACTG2,ACTN1,CLDN10,CLDN14,CLDN15,CLDN20,CLDN3,CLDN4,CLDN6,CYBB,EZR,ITGA2,MAPK11,MAPK13,MMP1,MMP11,MMP16,MMP17,MMP19,PRKCG,PRKD1,PTK2B,TIMP4
Acetone Degradation I (to Methylglyoxal)	X. maculatus-X. hellerii	2.76	0.214	CYP1A1,CYP2A6 (includes others),CYP2J2,CYP3A4,CYP3A7,CYP4B1,CYP51A1,DHRS1,POR
Amyloid Processing	X. maculatus-X. hellerii	2.7	0.196	BACE1,CAPN1,CAPN2,CAPN5,CAPN9,CDK5R1,MAPK11,MAPK13,MAPT,PRKAR2B
DHCR24 Signaling Pathway	X. maculatus-X. hellerii	2.63	0.139	APOB,BACE1,CETP,CYP51A1,DHCR24,DHCR7,LCAT,MAPT,NLGN1,NR1H4,PDGFA,PRKCG,PRKD1,RASD2,RBP4,SOX9,TF,TM7SF2,VTN
Actin Cytoskeleton Signaling	X. maculatus-X. hellerii	2.62	0.119	ACTB,ACTG1,ACTG2,ACTN1,ACTR2,APC2,ARHGEF4,ARPC1A,BAIAP2,CFL2,EGF,EZR,F2,FGF13,FGF14,FN1,GSN,ITGA2,ITGA6,ITGB3,ITGB4,ITGB6,MYH11,MYH9,MYL7,MYO10,PDGFA,RASD2,SSH3
Reelin Signaling in Neurons	X. maculatus-X. hellerii	2.6	0.138	ACTR2,ARHGEF4,ARHGEF9,ARPC1A,CDK5R1,CNR1,DAB1,DCX,DNALI1,GRIN1,GRIN2B,GRIN2C,GRIN2D,MAP1B,MAPK8IP1,MAPK8IP2,MAPK8IP3,MAPT,RELN
Integrin Signaling	X. maculatus-X. hellerii	2.59	0.123	ACTB,ACTG1,ACTG2,ACTN1,ACTR2,ARF1,ARF3,ARPC1A,BCAR3,CAPN1,CAPN2,CAPN5,CAPN9,FNBP1,GSN,ITGA2,ITGA6,ITGB3,ITGB4,ITGB6,MYL7,RASD2,RHOV,RND1,TNK2,TSPAN7
Ephrin Receptor Signaling	X. maculatus-X. hellerii	2.57	0.124	ACTR2,ARPC1A,CFL2,CREB3L3,EGF,EPHA5,EPHA6,EPHB1,EPHB2,GNA14,GNAS,GNB5,GNG3,GNG4,GRIN1,GRIN2B,GRIN2C,GRIN2D,ITGA2,ITGA6,ITGB3,ITGB4,ITGB6,PDGFA,RASD2
Superpathway of Serine and Glycine Biosynthesis I	X. maculatus-X. hellerii	2.55	0.6	PSAT1,SHMT1,SHMT2
Thrombin Signaling	X. maculatus-X. hellerii	2.54	0.12	ADCY1,ADCY8,ARHGEF4,ARHGEF9,EGF,F2,FNBP1,GATA4,GATA5,GATA6,GNA14,GNAS,GNB5,GNG3,GNG4,GUCY1A1,GUCY1B1,MAPK11,MAPK13,MYL7,PLCB1,PRKCG,PRKD1,RASD2,RHOV,RND1,TBP
Xenobiotic Metabolism Signaling	X. maculatus-X. hellerii	2.54	0.113	ABCC2,ALDH1L1,ALDH8A1,CAT,CES2,CHST1,CYP1A1,CYP3A4,CYP3A7,FMO5,GSTM4,HS3ST4,HS3ST5,HS3ST6,MAF,MAOB,MAP3K12,MAP3K15,MAPK11,MAPK13,PPP2CA,PPP2R2C,PRKCG,PRKD1,RASD2,SULT1C2,SULT1C4,SULT4A1,UGT1A9 (includes others),UGT2A1,UGT2B10,UGT2B15,UGT8
Xenobiotic Metabolism PXR Signaling Pathway	X. maculatus-X. hellerii	2.52	0.124	ABCC2,ALDH1L1,ALDH8A1,CAT,CES2,CHST1,CYP3A4,CYP3A7,GSTM4,HS3ST4,HS3ST5,HS3ST6,MAOB,PRKAR2B,PRKCG,PRKD1,SULT1C2,SULT1C4,SULT4A1,UGT1A9 (includes others),UGT2A1,UGT2B10,UGT2B15,UGT8
Cardiac Hypertrophy Signaling (Enhanced)	X. maculatus-X. hellerii	2.51	0.0996	ADCY1,ADCY8,ADRA1A,ADRA2A,ADRA2C,ATP2A1,CACNA1A,CACNA1E,CACNB3,CACNB4,CACNG1,CACNG2,CACNG4,CACNG7,CACNG8,CYBB,FGF13,FGF14,FZD5,GATA4,GNA14,GNAS,GNB5,GNG3,GNG4,GUCY1A1,GUCY1B1,ITGA2,ITGA6,ITGB3,ITGB4,ITGB6,MAP3K12,MAP3K15,MAPK11,MAPK13,PDE11A,PDE1C,PDE3A,PDE6H,PKN1,PLCB1,PPP3CA,PRKAR2B,PRKCG,PRKD1,PRKG1,RASD2,RYR2,RYR3,WNT3A,WNT4,WNT7A,WNT9B
Retinol Biosynthesis	X. maculatus-X. hellerii	2.41	0.191	BCO1,CEL,CES2,LIPC,PLB1,PNPLA2,RBP2,RDH11,RDH12
Pulmonary Healing Signaling Pathway	X. maculatus-X. hellerii	2.35	0.121	CDH1,CELA3B,CFL2,CHRNA7,CTRC,EGF,FZD5,HNF1A,IDH2,MAPK11,MAPK13,MMP1,MMP11,MMP16,MMP17,MMP19,PRKCG,PRKD1,RASD2,TCF4,WNT3A,WNT4,WNT7A,WNT9B
Oxytocin In Brain Signaling Pathway	X. maculatus-X. hellerii	2.35	0.121	ADCYAP1,CACNA1A,CACNA1E,CACNA1I,CACNB3,CACNB4,CACNG1,CACNG2,CACNG4,CACNG7,CACNG8,CREB3L3,GNB5,GNG3,GNG4,KCNJ13,LCAT,OXTR,PLA2G12B,PLB1,PNPLA2,PRKCG,PRKD1,RASD2
Agranulocyte Adhesion and Diapedesis	X. maculatus-X. hellerii	2.35	0.119	ACTB,ACTG1,ACTG2,CLDN10,CLDN14,CLDN15,CLDN20,CLDN3,CLDN4,CLDN6,EZR,FN1,GLG1,HRH1,MMP1,MMP11,MMP16,MMP17,MMP19,MYH11,MYH9,MYL7,MYO10,PODXL2,SELE
Alanine Biosynthesis II	X. maculatus-X. hellerii	2.34	1	GPT,GPT2
Alanine Degradation III	X. maculatus-X. hellerii	2.34	1	GPT,GPT2
Glycine Biosynthesis I	X. maculatus-X. hellerii	2.34	1	SHMT1,SHMT2
Glutamate Dependent Acid Resistance	X. maculatus-X. hellerii	2.34	1	GAD1,GAD2
Glycine Betaine Degradation	X. maculatus-X. hellerii	2.32	0.364	BHMT2,PIPOX,SHMT1,SHMT2
Regulation of Actin-based Motility by Rho	X. maculatus-X. hellerii	2.32	0.139	ACTB,ACTG2,ACTR2,ARPC1A,BAIAP2,FNBP1,GSN,ITGA2,ITGA6,ITGB3,ITGB4,ITGB6,MYL7,PIP4K2C,RHOV,RND1
Myelination Signaling Pathway	X. maculatus-X. hellerii	2.28	0.107	ADAM22,BACE1,BMP10,CREB3L3,FZD5,GPR37,HES5,IRS1,ITGA2,ITGA6,ITGB3,ITGB4,ITGB6,LAMA5,LAMB1,LAMB2,LINGO1,MYRF,NTRK2,OLIG1,OLIG2,OPRK1,PDGFA,PLP1,PPP3CA,PRKAR2B,PTK2B,RASD2,SMARCA4,TCF4,WNT3A,WNT4,WNT7A,WNT9B,ZEB2
Antiproliferative Role of Somatostatin Receptor 2	X. maculatus-X. hellerii	2.26	0.156	CTH,GAD1,GNB5,GNG3,GNG4,GUCY1A1,GUCY1A2,GUCY1B1,GUCY2C,NOS1,RASD2,SSTR2
Colorectal Cancer Metastasis Signaling	X. maculatus-X. hellerii	2.24	0.111	ADCY1,ADCY8,ARRB1,CDH1,E2F4,EGF,FNBP1,FZD5,GNA14,GNAS,GNB5,GNG3,GNG4,GUCY1A1,GUCY1B1,HNF1A,MMP1,MMP11,MMP16,MMP17,MMP19,PRKAR2B,RASD2,RHOV,RND1,TCF4,WNT3A,WNT4,WNT7A,WNT9B
γ-linolenate Biosynthesis II (Animals)	X. maculatus-X. hellerii	2.13	0.263	ACSL5,CYB5R3,FADS2,SLC27A1,SLC27A2
HOTAIR Regulatory Pathway	X. maculatus-X. hellerii	2.13	0.123	AGO1,CDH1,COL1A1,COL1A2,ESR2,FOXA1,HNF1A,MET,MMP1,MMP11,MMP16,MMP17,MMP19,PCDH10,TCF4,TWIST1,WNT3A,WNT4,WNT7A,WNT9B
Regulation of Cellular Mechanics by Calpain Protease	X. maculatus-X. hellerii	2.12	0.144	ACTN1,CAPN1,CAPN2,CAPN5,CAPN9,EGF,EZR,ITGA2,ITGA6,ITGB3,ITGB4,ITGB6,RASD2
Ferroptosis Signaling Pathway	X. maculatus-X. hellerii	2.09	0.129	ABCA1,ALOX15B,ARF1,ARF3,CTH,CTSB,CYBB,DPP4,GCH1,GLS2,GPX4,RASD2,SAT1,SLC39A8,SLC3A2,TF,TFAP2C
Apelin Liver Signaling Pathway	X. maculatus-X. hellerii	2.08	0.222	COL10A1,COL1A1,COL1A2,COL2A1,EDN3,IRS1
Serotonin Degradation	X. maculatus-X. hellerii	2.05	0.153	AKR1A1,B4GAT1,MAOB,SULT1C2,SULT1C4,UGT1A9 (includes others),UGT2A1,UGT2A2,UGT2A3,UGT2B10,UGT2B15
Hepatic Fibrosis Signaling Pathway	X. maculatus-X. hellerii	2.05	0.0993	APC2,CACNA1A,CACNA1E,CACNB3,CACNB4,CACNG1,CACNG2,CACNG4,CACNG7,CACNG8,CNR1,COL10A1,COL1A1,COL1A2,COL2A1,CREB3L3,CYBB,FNBP1,FZD5,HNF1A,ITGA2,ITGA6,ITGB3,ITGB4,ITGB6,MAPK11,MAPK13,MMP1,MYL7,PDGFA,PRKAR2B,PRKCG,PRKD1,RASD2,RHOV,RND1,TCF4,TF,WNT3A,WNT4,WNT7A,WNT9B
ABRA Signaling Pathway	X. maculatus-X. hellerii	2.04	0.141	ACTB,ACTG1,ACTG2,ACTN1,CALD1,CFL2,GATA4,GSN,MYH11,MYH9,PPP3CA,SMTN,VIL1
LXR/RXR Activation	X. maculatus-X. hellerii	2.04	0.13	ABCA1,ABCG4,ABCG5,ABCG8,APOB,CD36,CETP,CYP51A1,CYP7A1,LCAT,LDLR,MLXIPL,NR1H4,RBP4,TF,VTN
Oleate Biosynthesis II (Animals)	X. maculatus-X. hellerii	2.03	0.308	FADS2,FADS6,PTPRT,SCD5
ILK Signaling	X. maculatus-X. hellerii	2	0.114	ACTB,ACTG1,ACTG2,ACTN1,CDH1,CFL2,CREB3L3,DSP,FN1,FNBP1,IRS1,ITGB3,ITGB4,ITGB6,KRT18,MYH11,MYH9,MYL7,MYO10,PPP2CA,PPP2R2C,RHOV,RND1
S100 Family Signaling Pathway	X. maculatus-X. couchianus	6.02	0.0311	ADGRD2,ADGRF2,ADGRG2,ADORA1,CACNA1A,CASR,CREB5,EZR,GABBR2,GPR135,GPR21,GPR39,HNF1A,MC3R,MC5R,MMP13,MMP28,MTNR1A,NPFFR2,NTRK2,PLCD3,RXFP3,TRPV6,WNT9B
Maturity Onset Diabetes of Young (MODY) Signaling	X. maculatus-X. couchianus	5.91	0.101	CACNA1A,FABP2,HNF1A,HNF1B,HNF4A,NEUROD1,ONECUT1,PDX1
CREB Signaling in Neurons	X. maculatus-X. couchianus	4.91	0.0313	ADGRD2,ADGRF2,ADGRG2,ADORA1,CACNA1A,CASR,CREB5,GABBR2,GPR135,GPR21,GPR39,MC3R,MC5R,MTNR1A,NPFFR2,NTRK2,NTRK3,PLCD3,RXFP3
Agranulocyte Adhesion and Diapedesis	X. maculatus-X. couchianus	4.28	0.0476	ACTB,CLDN14,CLDN4,CLDN8,EZR,MMP13,MMP28,MYH11,MYL7,PODXL2
Phagosome Formation	X. maculatus-X. couchianus	4.11	0.0273	ADGRD2,ADGRF2,ADGRG2,ADORA1,CASR,GABBR2,GPR135,GPR21,GPR39,ITGA2,LCAT,MC3R,MC5R,MTNR1A,MYH11,MYL7,NPFFR2,PLAAT4,RXFP3
G-Protein Coupled Receptor Signaling	X. maculatus-X. couchianus	4.05	0.027	ADGRD2,ADGRF2,ADGRG2,ADORA1,CASR,CREB5,GABBR2,GPR135,GPR21,GPR39,MC3R,MC5R,MTNR1A,MYL7,NPFFR2,PDE11A,PDE1C,PDE6H,RXFP3
Catecholamine Biosynthesis	X. maculatus-X. couchianus	3.23	0.5	DBH,PNMT
Leukocyte Extravasation Signaling	X. maculatus-X. couchianus	3.13	0.0415	ACTB,CLDN14,CLDN4,CLDN8,EZR,ITGA2,MMP13,MMP28
Breast Cancer Regulation by Stathmin1	X. maculatus-X. couchianus	3.01	0.0253	ADGRD2,ADGRF2,ADGRG2,ADORA1,CASR,CREB5,GABBR2,GPR135,GPR21,GPR39,MC3R,MC5R,MTNR1A,NPFFR2,RXFP3
CDK5 Signaling	X. maculatus-X. couchianus	2.98	0.0522	CACNA1A,CAPN1,FOSB,ITGA2,LAMA5,NTRK2
RAR Activation	X. maculatus-X. couchianus	2.88	0.028	ACTB,CREB5,HNF1B,KLF2,MMP13,MYOD1,NEUROG2,PDE11A,PDE1C,PDE6H,PDX1,RBP2
Circadian Rhythm Signaling	X. maculatus-X. couchianus	2.81	0.0336	BMAL1,CACNA1A,CREB5,DBP,FRK,MTNR1A,NTRK2,PER2,PLCD3
Calcium Signaling	X. maculatus-X. couchianus	2.77	0.0364	ATP2B3,CACNA1A,CREB5,HTR3A,MYH11,MYL7,TRPC5,TRPV6
Insulin Secretion Signaling Pathway	X. maculatus-X. couchianus	2.76	0.0331	CACNA1A,CREB5,GCG,HNF1A,KCNB1,NEUROD1,PDX1,PLCD3,SLC2A5
Tight Junction Signaling	X. maculatus-X. couchianus	2.66	0.0391	ACTB,CLDN14,CLDN4,CLDN8,MYH11,MYL7,YBX3
cAMP-mediated signaling	X. maculatus-X. couchianus	2.58	0.0339	ADORA1,CREB5,GABBR2,MC3R,MC5R,PDE11A,PDE1C,PDE6H
Cellular Effects of Sildenafil (Viagra)	X. maculatus-X. couchianus	2.39	0.04	ACTB,CACNA1A,MYH11,MYL7,PDE1C,PLCD3
Gustation Pathway	X. maculatus-X. couchianus	2.36	0.0345	CACNA1A,CASR,GABRA4,GABRR1,GCG,P2RX2,P2RX3
Sperm Motility	X. maculatus-X. couchianus	2.35	0.0311	EPHB2,FRK,LCAT,NTRK2,NTRK3,PDE1C,PLAAT4,PLCD3
Sertoli Cell-Sertoli Cell Junction Signaling	X. maculatus-X. couchianus	2.32	0.034	ACTB,CLDN14,CLDN4,CLDN8,ITGA2,PLS1,YBX3
Eicosanoid Signaling	X. maculatus-X. couchianus	2.28	0.0571	DPEP1,GGT1,LCAT,PLAAT4
Pulmonary Fibrosis Idiopathic Signaling Pathway	X. maculatus-X. couchianus	2.25	0.0276	ACTB,COL4A1,COL4A2,COL4A6,HNF1A,ITGA2,MMP13,MMP28,WNT9B
Neutrophil Extracellular Trap Signaling Pathway	X. maculatus-X. couchianus	2.15	0.0251	ARG2,COL4A1,COL4A2,COL4A6,FRK,ITGA2,LCAT,PLAAT4,PLCD3,SLC25A6
Oleate Biosynthesis II (Animals)	X. maculatus-X. couchianus	2.14	0.154	FADS2,SCD5
γ-glutamyl Cycle	X. maculatus-X. couchianus	2.14	0.154	ANPEP,GGT1
Serotonin Receptor Signaling	X. maculatus-X. couchianus	2.11	0.0235	CACNA1A,CREB5,FRK,G6PC1,HTR3A,LCAT,PLAAT4,PLCD3,TGM6,TRPC5,TRPV6
FXR/RXR Activation	X. maculatus-X. couchianus	2.06	0.0397	G6PC1,HNF1A,HNF4A,LCAT,MTTP
Neurovascular Coupling Signaling Pathway	X. maculatus-X. couchianus	2.05	0.0302	ADORA1,CACNA1A,GABBR2,GABRA4,GABRR1,LCAT,PLAAT4
Leukotriene Biosynthesis	X. maculatus-X. couchianus	2.02	0.133	DPEP1,GGT1
Superpathway of Cholesterol Biosynthesis	X. couchianus-X. hellerii	17.8	0.379	ACAT2,CYP51A1,DHCR24,EBP,FDPS,HMGCS1,HSD17B7,LSS,MSMO1,MVD,NSDHL
Cholesterol Biosynthesis I	X. couchianus-X. hellerii	12.9	0.538	CYP51A1,DHCR24,EBP,HSD17B7,LSS,MSMO1,NSDHL
Cholesterol Biosynthesis II (via 24,25-dihydrolanosterol)	X. couchianus-X. hellerii	12.9	0.538	CYP51A1,DHCR24,EBP,HSD17B7,LSS,MSMO1,NSDHL
Cholesterol Biosynthesis III (via Desmosterol)	X. couchianus-X. hellerii	12.9	0.538	CYP51A1,DHCR24,EBP,HSD17B7,LSS,MSMO1,NSDHL
Zymosterol Biosynthesis	X. couchianus-X. hellerii	7.99	0.667	CYP51A1,HSD17B7,MSMO1,NSDHL
Superpathway of Geranylgeranyldiphosphate Biosynthesis I (via Mevalonate)	X. couchianus-X. hellerii	5.7	0.222	ACAT2,FDPS,HMGCS1,MVD
Mevalonate Pathway I	X. couchianus-X. hellerii	4.32	0.214	ACAT2,HMGCS1,MVD
Cell Cycle Control of Chromosomal Replication	X. couchianus-X. hellerii	3.69	0.0714	CDK2,MCM4,POLA1,RPA1
NER (Nucleotide Excision Repair, Enhanced Pathway)	X. couchianus-X. hellerii	2.91	0.0444	CHAF1A,CHAF1B,POLA1,RPA1
Ketogenesis	X. couchianus-X. hellerii	2.85	0.182	ACAT2,HMGCS1
DNA Double-Strand Break Repair by Homologous Recombination	X. couchianus-X. hellerii	2.63	0.143	POLA1,RPA1
Adenine and Adenosine Salvage VI	X. couchianus-X. hellerii	2.29	1	ADK
Lanosterol Biosynthesis	X. couchianus-X. hellerii	2.29	1	LSS
Glycolysis I	X. couchianus-X. hellerii	2.13	0.08	GAPDH,PGAM2
Gluconeogenesis I	X. couchianus-X. hellerii	2.13	0.08	GAPDH,PGAM2
VDR/RXR Activation	X. couchianus-X. hellerii	2.11	0.0385	CASR,CYP27B1,KLF4
Estrogen-mediated S-phase Entry	X. couchianus-X. hellerii	2.1	0.0769	CCNE2,CDK2
Maturity Onset Diabetes of Young (MODY) Signaling	X. couchianus-X. hellerii	2.09	0.038	GAPDH,GCK,UCP2
Estrogen-Dependent Breast Cancer Signaling	X. couchianus-X. hellerii	2.04	0.0361	CREB5,FOS,HSD17B7
Aryl Hydrocarbon Receptor Signaling	X. couchianus-X. hellerii	2.02	0.0252	CCNE2,CDK2,FOS,POLA1
