# Supplementary material for: Validity of Xiphophorus fish as models for human disease
Source: Dis Model Mech. 2024 Feb 1;17(1):dmm050382. doi: 10.1242/dmm.050382 (PMC10855230; doi:10.1242/dmm.050382)
Supplement: Table S2. Expected genotypes for disease genes mapping. [file dmm-17-050382-TableS2.xlsx]

## Sheet: Sheet0
Supplementary Table 2: Expected genotypes for disease genes mapping
D = Disease driver; d or d' = infunctional allele of d
M = Disease modifier; m or m' = infunctional allele of m
Parental P1	Parental P2	F1 interspecies hybrid	Advanced hybrid type	Expected genome type for disease genes
DDMM	ddmm	DdMm	Backcross (BC)	Ddmm
DDMM	ddmm	DdMm	Intercross (F2)	Ddmm; DDmm
DDMM	ddmm	DdMm	Outcross	Ddmm'; Dd'mm'
